# Supplementary material for: Staphylococcal exoribonuclease YhaM destabilizes ribosomes by targeting the mRNA of a hibernation factor
Source: Nucleic Acids Res. 2024 Jul 9;52(15):8998–9013. doi: 10.1093/nar/gkae596 (PMC11347170; doi:10.1093/nar/gkae596)
Supplement: gkae596_Supplemental_Files [file gkae596_supplemental_files.zip]

Archive with 3 entries (3 files):
- Dataset_1rev.xlsx
- Dataset_2rev.xlsx
- Liponska_Supplemental_revision.pdf
