# Supplementary material for: Staphylococcal exoribonuclease YhaM destabilizes ribosomes by targeting the mRNA of a hibernation factor
Source: Nucleic Acids Res. 2024 Jul 9;52(15):8998–9013. doi: 10.1093/nar/gkae596 (PMC11347170; doi:10.1093/nar/gkae596)
Supplement: gkae596_Supplemental_Files [file gkae596_supplemental_files.zip › Dataset_1rev.xlsx]

## Sheet: Full list_Figure_2
Dataset 1A. A list of 258 YhaM homologs from 234 representativeorganisms obtained from the COGS database. Tree lengths are indicated.
AncId	Desc1	Desc2	Branch Length 1	Branch Length 2
259	AAO36962.1 CMP-binding-factor 1 Clostridium tetani E88	ABS35449.1 HD domain protein Clostridium botulinum A str. ATCC 19397	0.125729	0.0637226
260	AEM39672.1 metal dependent phosphohydrolase Pyrolobus fumarii 1A	ALL00605.1 HD superfamily metal-dependent phosphohydrolase Pyrodictium delaneyi	0.194162	0.040823
261	266	AKC82678.1 phosphohydrolase Verrucomicrobia bacterium IMCC26134	0.0077415	0.032849
262	261	ACB76367.1 metal dependent phosphohydrolase Opitutus terrae PB90-1	0.0405283	0.0253959
263	ACZ19594.1 metal dependent phosphohydrolase Thermanaerovibrio acidaminovorans DSM 6589	ANZ43975.1 phosphohydrolase Cloacibacillus porcorum	0.120187	0.223684
264	ADU26858.1 hypothetical protein Ethha 1318 Ethanoligenens harbinense YUAN-3	AYH41523.1 HD domain-containing protein Christensenella minuta	0.372288	0.314691
265	AEO07207.1 3 -5 exoribonuclease yhaM Listeria monocytogenes 10403S	CAC97551.1 lin2323 Listeria innocua Clip11262	7.3283e-06	7.3283e-06
266	AHF91531.1 phosphohydrolase Opitutaceae bacterium TAV5	ATC62656.1 phosphohydrolase Nibricoccus aquaticus	0.031619	0.126026
267	BAE04429.1 cmp-binding-factor 1 Staphylococcus haemolyticus JCSC1435	AAO05122.1 cmp-binding-factor 1 Staphylococcus epidermidis ATCC 12228	0.0358606	0.0170183
268	AAK33342.1 putative CMP-binding factor Streptococcus pyogenes M1 GAS	AAN00636.1 HD domain protein Streptococcus agalactiae 2603V/R	0.0156035	0.0491577
269	AGE76749.1 HD domain protein Bacillus thuringiensis serovar kurstaki str. HD73	AAP24999.1 HD domain protein Bacillus anthracis str. Ames	7.3283e-06	7.3283e-06
270	AAS40042.1 HD domain protein Bacillus cereus ATCC 10987	269	7.3283e-06	7.3283e-06
271	283	AAB98842.1 cmp-binding-factor 1 isolog Methanocaldococcus jannaschii DSM 2661	0.0981183	0.143046
272	262	AOS46066.1 3 -5 exoribonuclease YhaM Lacunisphaera limnophila	0.0433688	0.138114
273	ADO73015.1 Metal-dependent phosphohydrolase Stigmatella aurantiaca DW4/3-1	AKJ05210.1 3 - 5 exoribonuclease Bsu YhaM Archangium gephyra	0.105647	0.0214792
274	AKB98416.1 3 - 5 exoribonuclease Bsu YhaM Streptococcus thermophilus	276	0.0332452	0.0164594
275	ADU22302.1 hypothetical protein Rumal 1804 Ruminococcus albus 7 = DSM 20455	284	0.301811	0.129999
276	AFM80821.1 CMP-binding factor Streptococcus mutans GS-5	268	0.0582289	0.0330713
277	AUN14646.1 HD domain-containing protein Paeniclostridium sordellii	AAK78725.1 HD hydrolase superfamily protein Clostridium acetobutylicum ATCC 824	0.158831	0.172832
278	NOJ54169.1 DNA-binding protein Myxococcus xanthus	AFE10971.1 OB-fold nucleic acid binding domain-containing protein Corallococcus coralloides DSM 2259	0.162553	0.167794
279	AEN95344.1 HD-superfamily hydrolase Roseburia hominis A2-183	ACR76642.1 HD-superfamily hydrolase Eubacterium rectale ATCC 33656	0.0618799	0.102161
280	NP 388874.1 3 -5 exonuclease Bacillus subtilis subsp. subtilis str. 168	AAU39978.1 3 -5 exoribonuclease YhaM Bacillus licheniformis DSM 13 = ATCC 14580	0.0316402	0.0289435
281	267	ABD22260.1 cmp-binding-factor 1 Staphylococcus aureus subsp. aureus USA300 FPR3757	0.052925	0.0626806
282	AEH49055.1 metal dependent phosphohydrolase Parageobacillus thermoglucosidasius C56-YS93	BAD74931.1 hypothetical conserved protein Geobacillus kaustophilus HTA426	0.0191607	0.083388
283	292	AEF96521.1 metal dependent phosphohydrolase Methanotorris igneus Kol 5	0.0814054	0.101241
284	ACL76158.1 conserved hypothetical protein Ruminiclostridium cellulolyticum H10	ALP92533.1 putative HD superfamily hydrolase Intestinimonas butyriciproducens	0.442438	0.493123
285	ADU97448.1 metal dependent phosphohydrolase Thermovibrio ammonificans HB-1	ADY73831.1 metal dependent phosphohydrolase Desulfurobacterium thermolithotrophum DSM 11699	0.0615498	0.112387
286	KGI38519.1 phosphohydrolase Clostridium tetani ATCC 9441	ABS33162.1 HDIG domain protein Clostridium botulinum A str. ATCC 19397	0.173566	0.169916
287	AIM25365.1 3 -5 exoribonuclease YhaM Melissococcus plutonius S1	AAO80505.1 cmp-binding protein putative Enterococcus faecalis V583	0.0982669	0.0558373
288	BAF60177.1 predicted HD-superfamily hydrolase Pelotomaculum thermopropionicum SI	AEG15874.1 metal dependent phosphohydrolase Desulfofundulus kuznetsovii DSM 6115	0.0948274	0.0945967
289	ANO37757.1 3 - 5 exoribonuclease Bsu YhaM Streptococcus pneumoniae	274	0.0997987	0.0386269
290	272	ADE54567.1 metal dependent phosphohydrolase Coraliomargarita akajimensis DSM 45221	0.172305	0.0426546
291	308	280	0.0392717	0.0272523
292	AEH06334.1 metal dependent phosphohydrolase Methanothermococcus okinawensis IH1	CAF29786.1 Conserved hypothetical protein Methanococcus maripaludis S2	0.236871	0.217068
293	HJG07807.1 MAG TPA: twin-arginine translocation signal domain-containing protein Megamonas hypermegale	SQI40743.1 Predicted HD-superfamily hydrolase Leminorella richardii	0.350384	0.559134
294	260	AFK51347.1 HD superfamily metal-dependent phosphohydrolase Thermogladius calderae 1633	0.203783	0.358413
295	273	278	0.0276175	0.124151
296	ALX48710.1 3 -5 exonuclease Lentibacillus amyloliquefaciens	303	0.0797286	0.0349615
297	BAK15120.1 predicted HD-superfamily hydrolase Solibacillus silvestris StLB046	AVK95503.1 3 -5 exoribonuclease YhaM Lysinibacillus sphaericus	0.0756373	0.0811857
298	282	ASS89374.1 3 -5 exoribonuclease YhaM Aeribacillus pallidus	0.11063	0.0587675
299	ATZ17112.1 3 -5 exoribonuclease Williamsoniiplasma luminosum	AGY41319.1 3 - 5 exoribonuclease Bsu YhaM Mesoplasma florum W37	0.109439	0.212652
300	AVM48399.1 CMP-binding protein Mogibacterium diversum	QAT44044.1 HD domain-containing protein Aminipila luticellarii	0.279441	0.0887277
301	277	286	0.110765	0.0923523
302	BAB04894.1 CMP-binding protein Halalkalibacterium halodurans C-125	ANC75939.1 3 -5 exonuclease Fictibacillus phosphorivorans	0.0903832	0.138968
303	MYL46237.1 3 -5 exoribonuclease YhaM Virgibacillus halodenitrificans	BAC13102.1 CMP-binding protein Oceanobacillus iheyensis HTE831	0.0901231	0.099393
304	AMQ05174.1 3 -5 exonuclease Sporosarcina psychrophila	316	0.0432053	0.0413347
305	297	313	0.0495413	0.0380634
306	AGA29053.1 putative HD superfamily hydrolase Singulisphaera acidiphila DSM 18658	ADV62704.1 metal dependent phosphohydrolase Isosphaera pallida ATCC 43644	0.126771	0.178006
307	AUD62389.1 hypothetical protein BK010 01870 Tenericutes bacterium MO-XQ	ABX80835.1 metal-dependent phosphohydrolase HD domain protein Acholeplasma laidlawii PG-8A	0.162388	0.163327
308	298	270	0.0211421	0.0483215
309	ANU11641.1 3 -5 exoribonuclease YhaM Planococcus antarcticus DSM 14505	304	0.0874828	0.0279055
310	337	BAH18266.1 cmp-binding-factor 1 homolog Macrococcus caseolyticus JCSC5402	0.007655	0.107349
311	ABX32339.1 metal dependent phosphohydrolase Petrotoga mobilis SJ95	CEP77579.1 putative HD-superfamily hydrolase Defluviitoga tunisiensis	0.159048	0.156585
312	BAK93471.1 putative 3 -5 exonuclease Tetragenococcus halophilus NBRC 12172	287	0.176248	0.0311171
313	AMW99852.1 3 -5 exonuclease Rummeliibacillus stabekisii	GEK31585.1 3 -5 exoribonuclease YhaM Kurthia zopfii	0.0365205	0.150454
314	AJD90651.1 3 -5 exoribonuclease Jeotgalibacillus malaysiensis	333	0.0827021	0.0130174
315	ADO35196.1 hypothetical protein ELI 0171 Eubacterium callanderi	AFA47596.1 3 -5 exoribonuclease YhaM Acetobacterium woodii DSM 1030	0.163652	0.161891
316	AYC30822.1 3 -5 exoribonuclease YhaM Paenisporosarcina cavernae	305	0.100407	0.0453966
317	291	359	0.0492325	0.0367578
318	QBR47742.1 HD domain-containing protein Leuconostoc kimchii	AGP71528.1 3 - 5 exoribonuclease Bsu YhaM Lacticaseibacillus rhamnosus LOCK900	0.184988	0.0865777
319	294	ADM28581.1 metal dependent phosphohydrolase Ignisphaera aggregans DSM 17230	0.236961	0.224899
320	AER66552.1 metal dependent phosphohydrolase Thermovirga lienii DSM 17291	AFM21642.1 putative domain HDIG-containing protein Acetomicrobium mobile DSM 13181	0.170764	0.287917
321	ADY54615.1 metal dependent phosphohydrolase Syntrophobotulus glycolicus DSM 8271	AFV05997.1 3 - 5 exoribonuclease Bsu YhaM Dehalobacter sp. CF	0.206659	0.167084
322	AIF66015.1 3 -5 exonuclease Terribacillus goriensis	334	0.102223	0.0544904
323	HIY55092.1 MAG TPA: HD domain-containing protein Candidatus Dorea merdavium	ASM68455.1 HD domain-containing protein Blautia hansenii DSM 20583	0.211221	0.143649
324	ABK98073.1 metal dependent phosphohydrolase Pelobacter propionicus DSM 2379	ABB32893.1 3 -to-5 exonuclease YhaM Geobacter metallireducens GS-15	0.199794	0.0658056
325	AEI14712.1 metal dependent phosphohydrolase Flexistipes sinusarabici DSM 4947	370	0.1425	0.0795574
326	281	AQL55854.1 3 -5 exoribonuclease YhaM Abyssicoccus albus	0.0593804	0.203593
327	AYA98765.1 HD domain-containing protein Lachnoanaerobaculum umeaense	ADL35566.1 HD domain-containing protein Butyrivibrio proteoclasticus B316	0.194009	0.181318
328	AKU90453.1 3 - 5 exoribonuclease Bsu YhaM Vulgatibacter incomptus	ACL65976.1 metal dependent phosphohydrolase Anaeromyxobacter dehalogenans 2CP-1	0.121488	0.212223
329	AJQ29783.1 metal dependent phosphohydrolase Pelosinus fermentans JBW45	321	0.158206	0.0803787
330	ADE56513.1 metal dependent phosphohydrolase Aminobacterium colombiense DSM 12261	362	0.242214	0.0936663
331	ABX43348.1 metal dependent phosphohydrolase Lachnoclostridium phytofermentans ISDg	AAK79900.1 Predicted HD superfamily hydrolase Clostridium acetobutylicum ATCC 824	0.651353	0.943737
332	ABX40547.1 metal dependent phosphohydrolase Lachnoclostridium phytofermentans ISDg	CUH91763.1 hypothetical protein SD1D 0210 Herbinix luporum	0.240282	0.160923
333	374	317	0.0468912	0.0314034
334	354	296	0.0676395	0.122648
335	345	AEV95417.1 hypothetical protein PECL 1155 Pediococcus claussenii ATCC BAA-344	0.0396563	0.189111
336	378	376	0.0145669	0.0475494
337	326	348	0.0621858	0.0603639
338	AFN73799.1 metal dependent phosphohydrolase Melioribacter roseus P3M-2	AFH48046.1 Putative HD superfamily hydrolase Ignavibacterium album JCM 16511	0.202209	0.220527
339	AOA01553.1 3 -5 exonuclease Carnobacterium maltaromaticum	360	0.135204	0.0749822
340	265	ATF25509.1 3 -5 exoribonuclease YhaM Brochothrix thermosphacta	0.171923	0.241584
341	335	ADN98356.1 hypothetical protein LPST C1137 Lactiplantibacillus plantarum ST-III	0.0427961	0.158773
342	AFL87081.1 putative HD superfamily hydrolase Terriglobus roseus DSM 18391	ADW68180.1 metal dependent phosphohydrolase Granulicella tundricola MP5ACTX9	0.197755	0.236186
343	327	323	0.0355636	0.0866265
344	AAK06020.1 hypothetical protein L184033 Lactococcus lactis subsp. lactis Il1403	289	0.285551	0.0825675
345	318	AEJ23158.1 hypothetical protein WKK 01410 Weissella koreensis KACC 15510	0.0476184	0.224698
346	336	339	0.0548682	0.0461019
347	279	373	0.107121	0.0206793
348	AKG75325.1 3 -5 exonuclease Salinicoccus halodurans	EER69056.1 HD domain protein Gemella haemolysans ATCC 10379	0.185622	0.286325
349	AEA33022.1 metal dependent phosphohydrolase Hippea maritima DSM 10411	AHF96969.1 HD family phosphohydrolase Desulfurella acetivorans A63	0.203417	0.144128
350	AEE14877.1 hypothetical protein Thena 1258 Thermodesulfobium narugense DSM 14796	293	0.539239	0.259653
351	ACD83454.1 HD-superfamily hydrolase Methylacidiphilum infernorum V4	ACD04680.1 metal dependent phosphohydrolase Akkermansia muciniphila ATCC BAA-835	0.387987	0.193596
352	AJF06002.1 HD family phosphohydrolase Geoalkalibacter subterraneus	ALC15987.1 metal dependent phosphohydrolase Desulfuromonas soudanensis	0.188251	0.132176
353	397	275	0.246031	0.315937
354	AKG05019.1 3 -5 exoribonuclease YhaM Salimicrobium jeotgali	ASF38701.1 3 -5 exoribonuclease YhaM Halobacillus halophilus	0.250818	0.169225
355	302	322	0.0755215	0.117327
356	AMN31422.1 CMP-binding protein Clostridium perfringens	AAK80218.1 HD-hydrolase domain containing protein YHAM B.subtilis ortholog Clostridium acetobutylicum ATCC 824	0.239111	0.273869
357	383	329	0.0430446	0.0852819
358	ADY59597.1 metal dependent phosphohydrolase Rubinisphaera brasiliensis DSM 5305	ADB19402.1 metal dependent phosphohydrolase Pirellula staleyi DSM 6068	0.26597	0.213845
359	340	355	0.10988	0.0159414
360	API89087.1 3 -5 exonuclease Marinilactibacillus sp. 15R	AQS52718.1 3 -5 exoribonuclease YhaM Jeotgalibaca dankookensis	0.228719	0.189472
361	392	AZK59323.1 HD domain protein Candidatus Desulforudis audaxviator	0.0660959	0.216363
362	ACZ18554.1 metal dependent phosphohydrolase Thermanaerovibrio acidaminovorans DSM 6589	ANZ44501.1 phosphohydrolase Cloacibacillus porcorum	0.33397	0.225204
363	263	ADD08034.1 metal dependent phosphohydrolase Aciduliprofundum boonei T469	0.462939	0.48906
364	357	AHM56792.1 3 -5 exoribonuclease YhaM Peptoclostridium acidaminophilum DSM 3953	0.0540155	0.238523
365	BBG64362.1 3 -5 exoribonuclease YhaM Phascolarctobacterium faecium	AEQ22179.1 HD-superfamily hydrolase Acidaminococcus intestini RyC-MR95	0.196991	0.271922
366	AGC50182.1 HD domain-containing protein Lawsonia intracellularis N343	AAS96614.1 nucleic acid-binding protein putative Desulfovibrio vulgaris str. Hildenborough	0.295508	0.149226
367	324	352	0.0682041	0.0829212
368	BAK55796.1 3 -5 exoribonuclease Candidatus Arthromitus sp. SFB-mouse-Japan	315	0.264419	0.170391
369	300	356	0.328379	0.0674076
370	BAI80573.1 HAD-superfamily hydrolase Deferribacter desulfuricans SSM1	ADR19560.1 metal dependent phosphohydrolase Calditerrivibrio nitroreducens DSM 19672	0.271845	0.115851
371	363	ALO16268.1 putative domain HDIG Salinivirga cyanobacteriivorans	0.0414256	0.697388
372	ADY60351.1 metal dependent phosphohydrolase Rubinisphaera brasiliensis DSM 5305	AMV21626.1 3 -5 exoribonuclease YhaM Planctomyces sp. SH-PL14	0.192631	0.27316
373	AQP39317.1 hydrolase Anaerostipes hadrus	343	0.340623	0.069825
374	310	309	0.149724	0.0413282
375	332	347	0.109536	0.0630432
376	AQP54045.1 3 -5 exonuclease Vagococcus penaei	344	0.1934	0.16283
377	ACQ93210.1 metal dependent phophohydrolase Tolumonas auensis DSM 9187	ART82290.1 hypothetical protein CBP31 06325 Oceanisphaera profunda	1.10078	0.755816
378	341	312	0.122289	0.0421314
379	QAA24068.1 3 -5 exoribonuclease YhaM Sporolactobacillus terrae	314	0.337033	0.0558198
380	477	358	0.0530962	0.0820235
381	ACU88216.1 metal dependent phosphohydrolase Desulfomicrobium baculatum DSM 4028	ACV68691.1 metal dependent phosphohydrolase Desulfohalobium retbaense DSM 5692	0.238787	0.292631
382	407	AIO18684.1 3 -5 exoribonuclease YhaM Candidatus Izimaplasma bacterium HR1	0.193513	0.193897
383	369	AFS77464.1 3 -5 exoribonuclease YhaM Gottschalkia acidurici 9a	0.0679375	0.17651
384	AGM24857.1 3 -5 exoribonuclease YhaM Spiroplasma chrysopicola DF-1	299	0.289947	0.321123
385	353	411	0.412498	0.14595
386	AJQ28537.1 hypothetical protein JBW 03196 Pelosinus fermentans JBW45	350	0.776999	0.237823
387	320	330	0.160787	0.0650624
388	390	AGC68448.1 3 -5 exoribonuclease YhaM Thermoclostridium stercorarium subsp. stercorarium DSM 8532	0.0390331	0.338213
389	ADB19329.1 metal dependent phosphohydrolase Pirellula staleyi DSM 6068	APW61020.1 3 -5 exoribonuclease YhaM Paludisphaera borealis	0.302176	0.139525
390	364	368	0.059537	0.0838765
391	ADN37140.1 metal dependent phosphohydrolase Methanolacinia petrolearia DSM 11571	SAI87636.1 metal dependent phosphohydrolase Methanoculleus bourgensis	0.347668	0.377978
392	288	ACV62649.1 metal dependent phosphohydrolase Desulfofarcimen acetoxidans DSM 771	0.276346	0.214959
393	QAR33069.1 HD domain-containing protein Geovibrio thiophilus	325	0.302758	0.0874596
394	271	422	0.323102	0.181967
395	381	ADU62760.1 metal dependent phosphohydrolase Pseudodesulfovibrio aespoeensis Aspo-2	0.107736	0.2215
396	APZ95809.1 3 -5 exoribonuclease YhaM Fuerstiella marisgermanici	372	0.26903	0.061022
397	264	AMC07531.1 hypothetical protein AT726 00030 Turicibacter sp. H121	0.430802	1.40748
398	HCT61153.1 MAG TPA: HD domain-containing protein Acidobacterium sp.	342	0.227177	0.15214
399	ADD68103.1 metal dependent phosphohydrolase Denitrovibrio acetiphilus DSM 12809	393	0.216262	0.11529
400	AAV43405.1 CMP-binding factor Lactobacillus acidophilus NCFM	AEA00602.1 HD domain protein Aerococcus urinae ACS-120-V-Col10a	0.371364	0.311321
401	AHA31480.1 hypothetical protein U719 09955 Exiguobacterium sp. MH3	BAM46856.1 hypothetical protein AXY 07240 Amphibacillus xylanus NBRC 15112	0.595688	0.300218
402	423	396	0.0485422	0.0733844
403	ASV75054.1 3 - 5 exoribonuclease Bsu YhaM Thermogutta terrifontis	ADV62887.1 metal dependent phosphohydrolase Isosphaera pallida ATCC 43644	0.326969	0.253228
404	328	295	0.0868463	0.210826
405	371	430	0.239863	0.154054
406	ADO83486.1 metal dependent phosphohydrolase Ilyobacter polytropus DSM 2926	AOR38130.1 hypothetical protein BHV42 02475 Candidatus Melainabacteria bacterium MEL.A1	1.71239	0.806393
407	307	ABC65725.1 CMP-binding factor Aster yellows witches -broom phytoplasma AYWB	0.134361	0.467458
408	414	AXY26009.1 3 -5 exonuclease Suicoccus acidiformans	0.0277635	0.425318
409	402	389	0.084794	0.0896224
410	AFK06149.1 putative domain HDIG-containing protein Mesotoga prima MesG1.Ag.4.2	ACR80347.1 metal dependent phosphohydrolase Kosmotoga olearia TBF 19.5.1	0.268252	0.163795
411	AGB50770.1 putative HD superfamily hydrolase (plasmid) Methanomethylovorans hollandica DSM 15978	331	0.734544	0.186964
412	406	AHN27283.1 hypothetical protein GAPWK 2710 Gilliamella apicola	0.221542	1.97553
413	AHA28996.1 3 -5 exoribonuclease Exiguobacterium sp. MH3	421	0.399969	0.0676406
414	346	400	0.0654153	0.0568544
415	395	366	0.0811443	0.103314
416	ACJ75750.1 metal dependent phosphohydrolase Thermosipho africanus TCF52B	AFG35349.1 putative domain HDIG-containing protein Fervidobacterium pennivorans DSM 9078	0.272949	0.302892
417	ATX79668.1 hypothetical protein Ga0123461 1249 Mariprofundus aestuarium	377	1.01529	0.195665
418	ADZ08771.1 metal dependent phosphohydrolase Methanobacterium lacus	452	0.352013	0.143423
419	AMJ41589.1 3 -5 exoribonuclease YhaM Anaerotignum propionicum DSM 1682	375	0.316819	0.149259
420	ABK15859.1 metal dependent phosphohydrolase Syntrophobacter fumaroxidans MPOB	ABW66970.1 metal dependent phosphohydrolase Desulfosudis oleivorans Hxd3	0.253472	0.28165
421	AMC09103.1 phosphohydrolase Turicibacter sp. H121	425	0.527006	0.0720631
422	AAM01605.1 Predicted HD-superfamily hydrolase Methanopyrus kandleri AV19	462	0.252134	0.129927
423	403	ADG68292.1 metal-dependent phosphohydrolase HD sub domain protein Planctopirus limnophila DSM 3776	0.0786877	0.281727
424	401	463	0.202795	0.159339
425	408	379	0.195583	0.0418652
426	ADH86564.1 metal dependent phosphohydrolase Desulfurivibrio alkaliphilus AHT 2	AVD70713.1 metal-dependent phosphohydrolase Desulfobulbus oralis	0.33923	0.214554
427	409	AWM41491.1 HD domain-containing protein Gemmata obscuriglobus	0.00616428	0.40537
428	467	410	0.111247	0.134105
429	ADG82855.1 metal dependent phosphohydrolase Thermincola potens JR	AET66408.1 putative domain HDIG-containing protein Desulfosporosinus orientis DSM 765	0.354607	0.360461
430	AAK64921.1 hypothetical protein SMa0499 (plasmid) Sinorhizobium meliloti 1021	AKH98351.1 metal dependent phosphohydrolase Halanaeroarchaeum sulfurireducens	1.04197	0.68813
431	447	459	0.169962	0.176777
432	ABF43294.1 metal dependent phosphohydrolase Candidatus Koribacter versatilis Ellin345	398	0.397352	0.0996583
433	ARN57752.1 3 -5 exoribonuclease YhaM Sedimentisphaera salicampi	MBB6442246.1 3 -5 exoribonuclease Phycisphaera mikurensis	0.34249	0.487872
434	ADD08261.1 metal dependent phosphohydrolase Aciduliprofundum boonei T469	498	0.815616	0.0713356
435	AGN23820.1 3 -5 exoribonuclease YhaM Erysipelothrix rhusiopathiae SY1027	413	0.393945	0.0781931
436	361	429	0.110641	0.122906
437	ADZ83661.1 metal dependent phosphohydrolase Cellulosilyticum lentocellum DSM 5427	AUN97013.1 hypothetical protein C0V70 02605 Bacteriovorax stolpii	0.301162	0.585421
438	AEI14108.1 metal dependent phosphohydrolase Flexistipes sinusarabici DSM 4947	417	0.697985	0.239972
439	ADO59455.1 hypothetical protein PPSC2 27785 (plasmid) Paenibacillus polymyxa SC2	443	1.28484	0.0420885
440	AEG14509.1 hypothetical protein Desku 0910 Desulfofundulus kuznetsovii DSM 6115	386	0.850628	0.408161
441	380	306	0.168573	0.353327
442	367	513	0.181925	0.0839792
443	441	504	0.131104	0.0829282
444	450	435	0.075907	0.0460049
445	388	AUS09619.1 hypothetical protein C1X05 12820 Laceyella sacchari	0.203992	0.589274
446	449	438	0.225267	0.101704
447	385	446	0.460594	0.147471
448	ADI00873.1 metal dependent phosphohydrolase Syntrophothermus lipocalidus DSM 12680	391	0.471616	0.240378
449	ACK53049.1 metal dependent phosphohydrolase Thauera sp. MZ1T	ADD69415.1 metal dependent phosphohydrolase Denitrovibrio acetiphilus DSM 12809	1.03566	0.636811
450	445	384	0.0550814	0.360874
451	ADU23917.1 metal dependent phosphohydrolase (plasmid) Ruminococcus albus 7 = DSM 20455	466	0.630559	0.0890767
452	ABC57546.1 predicted hydrolase Methanosphaera stadtmanae DSM 3091	ABR50260.1 metal dependent phosphohydrolase Alkaliphilus metalliredigens QYMF	0.212398	0.78235
453	428	454	0.0709757	0.0962744
454	ABV32767.1 metal dependent phosphohydrolase Pseudothermotoga lettingae TMO	416	0.408261	0.117825
455	456	424	0.159379	0.300589
456	AAL95403.1 Hypothetical protein FN1207 Fusobacterium nucleatum subsp. nucleatum ATCC 25586	AVM42648.1 hypothetical protein C5Q98 05220 Fastidiosipila sanguinis	2.21025	0.870306
457	382	444	0.121119	0.105347
458	BAS26584.1 hypothetical protein LIP 0727 Limnochorda pilosa	CUS03869.2 putative 3 -5 exoribonuclease YhaM Candidatus Promineofilum breve	0.513054	0.45188
459	405	394	0.175848	0.184208
460	ADB54185.1 metal dependent phosphohydrolase Conexibacter woesei DSM 14684	387	0.496561	0.282588
461	412	455	0.0475445	0.0445049
462	319	440	0.381193	0.296308
463	ATF25960.1 hypothetical protein CNY62 05835 Brochothrix thermosphacta	259	0.584475	0.822371
464	ACZ38272.1 metal dependent phosphohydrolase Sphaerobacter thermophilus DSM 20745	448	0.525567	0.203292
465	290	433	0.477874	0.250106
466	ABJ56821.1 Predicted HD-superfamily hydrolase Oenococcus oeni PSU-1	457	0.55255	0.0726067
467	311	AEX85472.1 putative domain HDIG-containing protein Marinitoga piezophila KA3	0.336004	0.155099
468	AGL00972.1 putative HD superfamily hydrolase Desulfoscipio gibsoniae DSM 7213	CAO80179.1 putative 3 -5 exoribonuclease yhaM Candidatus Cloacimonas acidaminovorans str. Evry	0.595679	0.370687
469	427	CAD78583.1 CMP-binding protein Rhodopirellula baltica SH 1	0.0778347	0.423147
470	AFM14388.1 metal dependent phosphohydrolase Turneriella parva DSM 21527	AFK07685.1 putative domain HDIG-containing protein Mesotoga prima MesG1.Ag.4.2	0.726008	0.429828
471	ABC77610.1 HD-superfamily hydrolase Syntrophus aciditrophicus SB	502	0.281651	0.023576
472	420	485	0.0838635	0.0740642
473	480	CAG35512.1 conserved hypothetical protein Desulfotalea psychrophila LSv54	0.111052	0.309064
474	MCF6153280.1 MAG: HD domain-containing protein Candidatus Kuenenia stuttgartiensis	AWV89851.1 HD family phosphohydrolase Bradymonas sediminis	0.298849	0.472604
475	AFS53688.1 putative metal dependent phosphohydrolase Leptospirillum ferriphilum ML-04	AHZ83506.1 HD family phosphohydrolase Bdellovibrio bacteriovorus	0.461216	0.463575
476	ABK76852.1 HD-superfamily hydrolase Cenarchaeum symbiosum A	418	0.577316	0.0840369
477	ASV73872.1 3 - 5 exoribonuclease Bsu YhaM Thermogutta terrifontis	AWM40663.1 nucleotide-binding protein Gemmata obscuriglobus	0.246177	0.659813
478	BAB06910.1 CMP-binding protein Halalkalibacterium halodurans C-125	AEB10526.1 metal dependent phosphohydrolase Desulfobacca acetoxidans DSM 11109	0.69977	0.300695
479	496	487	0.0851046	0.10575
480	AEE90876.1 metal dependent phosphohydrolase Tepidanaerobacter acetatoxydans Re1	ABI69693.1 HD-superfamily hydrolase Syntrophomonas wolfei subsp. wolfei str. Goettingen G311	0.346812	0.477226
481	351	458	0.452159	0.175564
482	365	464	0.278812	0.0912606
483	ABG04935.1 metal dependent phosphohydrolase Rubrobacter xylanophilus DSM 9941	ACI16818.1 HD family phosphohydrolase Coprothermobacter proteolyticus DSM 5265	0.440409	0.464693
484	ADK83608.1 metal dependent phosphohydrolase Desulfarculus baarsii DSM 2075	ADB54228.1 metal dependent phosphohydrolase Conexibacter woesei DSM 14684	0.348847	0.781607
485	426	484	0.140247	0.0431037
486	437	419	0.184207	0.086528
487	301	461	0.58714	0.122663
488	338	500	0.318145	0.0585078
489	492	432	0.0789807	0.135035
490	BAH45049.1 3 -5 exonuclease Brevibacillus brevis NBRC 100599	451	0.502542	0.129268
491	510	442	0.0153027	0.0528375
492	469	474	0.146491	0.0848201
493	483	349	0.0879274	0.254049
494	436	434	0.131178	0.0431082
495	506	482	0.0667688	0.0593031
496	495	470	0.0380895	0.162705
497	509	460	0.0537118	0.22997
498	285	476	0.251369	0.0828484
499	453	468	0.143571	0.170901
500	499	494	0.0507141	0.0450874
501	415	486	0.353898	0.1112
502	ADU65762.1 metal dependent phosphohydrolase Desulfurispirillum indicum S5	404	0.457367	0.278936
503	475	471	0.175833	0.0527129
504	478	505	0.0876721	0.118415
505	465	490	0.0790662	0.0810385
506	497	439	0.0586639	0.0993023
507	511	481	0.0356206	0.160733
508	491	399	0.0433119	0.348756
509	507	488	0.0152678	0.0666465
510	489	514	0.0909757	0.0487384
511	512	493	0.0292135	0.153361
512	508	501	0.0366805	0.0652426
513	ACL05508.1 metal dependent phosphohydrolase Desulfatibacillum aliphaticivorans	472	0.30523	0.0815964
514	473	503	0.0622823	0.0743081
515	479	431	0.0723602	0.018339

## Sheet: YhaM paralogs
Dataset 1B. A seleced list of bacterial species that carry two or three YhaM paralogs.
	Two YhaM(s)
	Aciduliprofundum boonei T469
	Conexibacter woesei DSM 14684
	Denitrovibrio acetiphilus DSM 12809
	Flexistipes sinusarabici DSM 4947
	Brochothrix thermosphacta
	Exiguobacterium sp. MH3
	Halalkalibacterium halodurans C-125
	Clostridium botulinum A str. ATCC 19397
	Clostridium tetani ATCC 9441
	Desulfofundulus kuznetsovii DSM 6115
	Lachnoclostridium phytofermentans ISDg
	Ruminococcus albus 7 = DSM 20455
	Acidaminococcus intestini RyC-MR95
	Turicibacter sp. H121
	Gemmata obscuriglobus
	Isosphaera pallida ATCC 43644
	Pirellula staleyi DSM 6068
	Rubinisphaera brasiliensis DSM 5305
	Thermogutta terrifontis
	Cloacibacillus porcorum
	Thermanaerovibrio acidaminovorans DSM 6589
	Mesotoga prima MesG1.Ag.4.2
	Bacillus haodurans
	Three YhaM(s)	AAK79900.1
	Clostridium acetobutylicum ATCC 824	AAK80218.1
		AAK78725.1
