# Supplementary material for: Staphylococcal exoribonuclease YhaM destabilizes ribosomes by targeting the mRNA of a hibernation factor
Source: Nucleic Acids Res. 2024 Jul 9;52(15):8998–9013. doi: 10.1093/nar/gkae596 (PMC11347170; doi:10.1093/nar/gkae596)
Supplement: gkae596_Supplemental_Files [file gkae596_supplemental_files.zip › Dataset_2rev.xlsx]

## Sheet: Dataset_2
Dateset 2. LC-MS/MS identification of 26 kDa protein that was co-purified with the His-tagged YhaM.
23-3126 with custom database, Peptide report created on 07/05/2023
Experiment: 23-3126 with custom database
	Peak List Generator: unknown
		Version: unknown
		Charge States Calculated: unknown
		Deisotoped: unknown
		Textual Annotation: unknown
	Database Set: 1 Database
		Database Name: the 23-3126-custom-Staphylococcus_whole_YhaM_20230426 database
			Version: unknown
			Taxonomy: All Entries
			Number of Proteins: 221837
		Does database contain common contaminants?: unknown
	Search Engine Set: 1 Search Engine
		Search Engine: Mascot
			Version: 2.8.0
			Samples: All Samples
			Fragment Tolerance: 0.050 Da (Monoisotopic)
			Parent Tolerance: 20 PPM (Monoisotopic)
			Fixed Modifications: +57 on C (Carbamidomethyl)
			Variable Modifications: +1 on NQ (Deamidated), +16 on M (Oxidation), +42 on Peptide N-Terminal (Acetyl)
			Database: the 23-3126-custom-Staphylococcus_whole_YhaM_20230426 database (unknown version, 221837 entries)
			Digestion Enzyme: Trypsin
			Max Missed Cleavages: 3
			Probability Model:
				20230414_yru5928_23-3126_Yap_Liponska_YhaM (F009538): Peptide Prophet with Delta Mass Correction [+2 and below,+3,+4,+5,+6,+7 and above]
	Scaffold: Version: Scaffold_5.0.1
		Modification Metadata Set: 2334 modifications
			Source: C:\Program Files\Scaffold\parameters\unimod.xml
			Comment:
		Protein Grouping Strategy: Experiment-wide grouping with binary peptide-protein weights
		Peptide Thresholds: 95.0% minimum
		Protein Thresholds: 99.0% minimum and 5 peptides minimum
		Peptide FDR: 0.0% (Decoy)
		Protein FDR: 0.0% (Decoy)
		GO Annotation Source(s):
		Pathway Annotation Source(s):
		Alternate ID Source(s): FASTA:UniProt/Swiss-Prot Alt. Accession (UniProtKB)
Biological sample category	Protein accession numbers		Database sources	Protein molecular weight (Da)	Protein identification probability	Percentage sequence coverage	Peptide sequence	Previous amino acid	Next amino acid	Best Peptide identification probability	Best Mascot Ion Score	Best Mascot Identity Score	Best Mascot Homology Score	Best Mascot Delta Ion Score	Number of identified +1H spectra	Number of identified +2H spectra	Number of identified +3H spectra	Number of identified +4H spectra	Number of enzymatic termini	Calculated +1H Peptide Mass (AMU)	Median Retention Time	Total Precursor Intensity	Total TIC	Peptide start index	Peptide stop index	Star Category	Assigned
YhaM	A0A0E0VRX0,A0A0E1VGC3,A0A0E1X6F5,A0A0H2WWE9,A0A0H2XHZ3,A0A0H3JML1,A0A0H3JSZ6,A0A0H3JY52,A0A0H3KHB0,A0A641A5C2,A0A7U7EVI1,A0A8D9SFH2,P00001,Q2G2T1,Q53606,T1YA37		23-3126-custom-Staphylococcus_whole_YhaM_Fas.fas	35780.4	1	0.645	ATQGVTAQGK	K	D	0.969	42.8	38.1	18.5	36.8	0	1	0	0	2	960.511	879.596		606335	22	31	Empty	TRUE
YhaM	A0A0E0VRX0,A0A0E1VGC3,A0A0E1X6F5,A0A0H2WWE9,A0A0H2XHZ3,A0A0H3JML1,A0A0H3JSZ6,A0A0H3JY52,A0A0H3KHB0,A0A641A5C2,A0A7U7EVI1,A0A8D9SFH2,P00001,Q2G2T1,Q53606,T1YA37		23-3126-custom-Staphylococcus_whole_YhaM_Fas.fas	35780.4	1	0.645	DYMTLHLQDK	K	S	0.988	38.3	37.3	14.8	37	0	1	1	0	2	1279.6	2635.36		6391240	32	41	Empty	TRUE
YhaM	A0A0E0VRX0,A0A0E1VGC3,A0A0E1X6F5,A0A0H2WWE9,A0A0H2XHZ3,A0A0H3JML1,A0A0H3JSZ6,A0A0H3JY52,A0A0H3KHB0,A0A641A5C2,A0A7U7EVI1,A0A8D9SFH2,P00001,Q2G2T1,Q53606,T1YA37		23-3126-custom-Staphylococcus_whole_YhaM_Fas.fas	35780.4	1	0.645	EAEILCYIDNIDAR	K	M	0.989	62.1	38.4	15.4	52.5	0	2	0	0	2	1694.81	4219.4		48967400	265	278	Empty	TRUE
YhaM	A0A0E0VRX0,A0A0E1VGC3,A0A0E1X6F5,A0A0H2WWE9,A0A0H2XHZ3,A0A0H3JML1,A0A0H3JSZ6,A0A0H3JY52,A0A0H3KHB0,A0A641A5C2,A0A7U7EVI1,A0A8D9SFH2,P00001,Q2G2T1,Q53606,T1YA37		23-3126-custom-Staphylococcus_whole_YhaM_Fas.fas	35780.4	1	0.645	ELNIEGEEIMLLR	R	H	0.997	82.1	39	31.1	59.4	0	24	0	0	2	1558.81	4282.96		100191000	231	243	Empty	TRUE
YhaM	A0A0E0VRX0,A0A0E1VGC3,A0A0E1X6F5,A0A0H2WWE9,A0A0H2XHZ3,A0A0H3JML1,A0A0H3JSZ6,A0A0H3JY52,A0A0H3KHB0,A0A641A5C2,A0A7U7EVI1,A0A8D9SFH2,P00001,Q2G2T1,Q53606,T1YA37		23-3126-custom-Staphylococcus_whole_YhaM_Fas.fas	35780.4	1	0.645	ELSGPVATSYTVEGNLLGHISIASDEVVEAAR	R	E	0.997	90.5	41.1	17.9	88.2	0	3	1	1	2	3285.65	4778.06		4323200	199	230	Empty	TRUE
YhaM	A0A0E0VRX0,A0A0E1VGC3,A0A0E1X6F5,A0A0H2WWE9,A0A0H2XHZ3,A0A0H3JML1,A0A0H3JSZ6,A0A0H3JY52,A0A0H3KHB0,A0A641A5C2,A0A7U7EVI1,A0A8D9SFH2,P00001,Q2G2T1,Q53606,T1YA37		23-3126-custom-Staphylococcus_whole_YhaM_Fas.fas	35780.4	1	0.645	FYTYPAASSHHHNFASGLSYHVLTMLR	R	I	0.997	52.7	40.7	0	28.1	0	0	5	17	2	3108.48	3659.52		321243000	142	168	Empty	TRUE
YhaM	A0A0E0VRX0,A0A0E1VGC3,A0A0E1X6F5,A0A0H2WWE9,A0A0H2XHZ3,A0A0H3JML1,A0A0H3JSZ6,A0A0H3JY52,A0A0H3KHB0,A0A641A5C2,A0A7U7EVI1,A0A8D9SFH2,P00001,Q2G2T1,Q53606,T1YA37		23-3126-custom-Staphylococcus_whole_YhaM_Fas.fas	35780.4	1	0.645	GQFTDKIFGLENR	K	R	0.997	58.1	38.7	16.5	52.2	0	0	1	0	2	1524.78	3225.42		828398	292	304	Empty	TRUE
YhaM	A0A0E0VRX0,A0A0E1VGC3,A0A0E1X6F5,A0A0H2WWE9,A0A0H2XHZ3,A0A0H3JML1,A0A0H3JSZ6,A0A0H3JY52,A0A0H3KHB0,A0A641A5C2,A0A7U7EVI1,A0A8D9SFH2,P00001,Q2G2T1,Q53606,T1YA37		23-3126-custom-Staphylococcus_whole_YhaM_Fas.fas	35780.4	1	0.645	HMILSHHGK	R	L	0.985	47.6	37.9	13.3	45.8	0	4	0	0	2	1075.55	861.354		7876350	244	252	Empty	TRUE
YhaM	A0A0E0VRX0,A0A0E1VGC3,A0A0E1X6F5,A0A0H2WWE9,A0A0H2XHZ3,A0A0H3JML1,A0A0H3JSZ6,A0A0H3JY52,A0A0H3KHB0,A0A641A5C2,A0A7U7EVI1,A0A8D9SFH2,P00001,Q2G2T1,Q53606,T1YA37		23-3126-custom-Staphylococcus_whole_YhaM_Fas.fas	35780.4	1	0.645	KTDKGQFTDK	K	I	0.996	64.9	36.6	36.5	48.4	0	2	2	0	2	1168.58	872.871		1291250	288	297	Empty	TRUE
YhaM	A0A0E0VRX0,A0A0E1VGC3,A0A0E1X6F5,A0A0H2WWE9,A0A0H2XHZ3,A0A0H3JML1,A0A0H3JSZ6,A0A0H3JY52,A0A0H3KHB0,A0A641A5C2,A0A7U7EVI1,A0A8D9SFH2,P00001,Q2G2T1,Q53606,T1YA37		23-3126-custom-Staphylococcus_whole_YhaM_Fas.fas	35780.4	1	0.645	LATTEDQLK	R	T	0.996	63.5	38.8	24.1	50.5	0	9	0	0	2	1018.54	1527.78		482123000	88	96	Empty	TRUE
YhaM	A0A0E0VRX0,A0A0E1VGC3,A0A0E1X6F5,A0A0H2WWE9,A0A0H2XHZ3,A0A0H3JML1,A0A0H3JSZ6,A0A0H3JY52,A0A0H3KHB0,A0A641A5C2,A0A7U7EVI1,A0A8D9SFH2,P00001,Q2G2T1,Q53606,T1YA37		23-3126-custom-Staphylococcus_whole_YhaM_Fas.fas	35780.4	1	0.645	SICDIYPLLNK	K	S	0.994	50	39.3	14.4	48.1	0	2	0	0	2	1335.7	3625.86		4796920	172	182	Empty	TRUE
YhaM	A0A0E0VRX0,A0A0E1VGC3,A0A0E1X6F5,A0A0H2WWE9,A0A0H2XHZ3,A0A0H3JML1,A0A0H3JSZ6,A0A0H3JY52,A0A0H3KHB0,A0A641A5C2,A0A7U7EVI1,A0A8D9SFH2,P00001,Q2G2T1,Q53606,T1YA37		23-3126-custom-Staphylococcus_whole_YhaM_Fas.fas	35780.4	1	0.645	SLLYSGIILHDIGK	K	V	0.997	65.2	36.5	14.5	0	0	3	6	0	2	1528.87	3781.88		313554000	183	196	Empty	TRUE
YhaM	A0A0E0VRX0,A0A0E1VGC3,A0A0E1X6F5,A0A0H2WWE9,A0A0H2XHZ3,A0A0H3JML1,A0A0H3JSZ6,A0A0H3JY52,A0A0H3KHB0,A0A641A5C2,A0A7U7EVI1,A0A8D9SFH2,P00001,Q2G2T1,Q53606,T1YA37		23-3126-custom-Staphylococcus_whole_YhaM_Fas.fas	35780.4	1	0.645	SLLYSGIILHDIGKVR	K	E	0.997	39.3	32.9	0	31.1	0	0	1	1	2	1784.04	3677.92		932014	183	198	Empty	TRUE
YhaM	A0A0E0VRX0,A0A0E1VGC3,A0A0E1X6F5,A0A0H2WWE9,A0A0H2XHZ3,A0A0H3JML1,A0A0H3JSZ6,A0A0H3JY52,A0A0H3KHB0,A0A641A5C2,A0A7U7EVI1,A0A8D9SFH2,P00001,Q2G2T1,Q53606,T1YA37		23-3126-custom-Staphylococcus_whole_YhaM_Fas.fas	35780.4	1	0.645	TDKGQFTDK	K	I	0.995	58.2	36.9	32	34.1	0	2	0	0	2	1039.51	939.494		1759730	289	297	Empty	TRUE
YhaM	A0A0E0VRX0,A0A0E1VGC3,A0A0E1X6F5,A0A0H2WWE9,A0A0H2XHZ3,A0A0H3JML1,A0A0H3JSZ6,A0A0H3JY52,A0A0H3KHB0,A0A641A5C2,A0A7U7EVI1,A0A8D9SFH2,P00001,Q2G2T1,Q53606,T1YA37		23-3126-custom-Staphylococcus_whole_YhaM_Fas.fas	35780.4	1	0.645	TDKGQFTDKIFGLENR	K	R	0.991	41.5	39.5	15.6	17.6	0	0	1	0	2	1869.93	3021.28		491468	289	304	Empty	TRUE
END OF FILE
